# Supplementary material for: Acute Inflammation Is a Predisposing Factor for Weight Gain and Insulin Resistance
Source: Pharmaceutics. 2022 Mar 11;14(3):623. doi: 10.3390/pharmaceutics14030623 (PMC8954490; doi:10.3390/pharmaceutics14030623)
Supplement: Supplementary file 1 [file pharmaceutics-14-00623-s001.zip]

Archive with 1 entries (1 files):
- pharmaceutics-1586354-supplementary.pdf
